# Supplementary material for: Antibiofilm Power of Basil Essential Oil Against Fish-Originated Multidrug-Resistant Salmonella and Bacillus spp.: Targeting Biofilms on Food Contact Surfaces
Source: Foods. 2025 May 21;14(10):1830. doi: 10.3390/foods14101830 (PMC12110890; doi:10.3390/foods14101830)
Supplement: Supplementary file 1 [file foods-14-01830-s001.zip]

Archive with 1 entries (1 files):
- foods-3594544-supplementary.pdf
